# Supplementary material for: ALOX12: A Novel Insight in Bevacizumab Response, Immunotherapy Effect, and Prognosis of Colorectal Cancer
Source: Front Immunol. 2022 Jun 27;13:910582. doi: 10.3389/fimmu.2022.910582 (PMC9271859; doi:10.3389/fimmu.2022.910582)
Supplement: Supplementary file 4 [file Table_1.xlsx]

## Sheet: Table S1
Table S1. Details of baseline information in 4 public datasets and an in-house dataset.
Accession	TCGA-CRC	GSE72970	GSE19860	GSE19862	qPCR assay
Platform	Illumina RNAseq	Affymetrix Human Genome U133 Plus 2.0 Array
GPL		GPL570
PMID		28284171	31893575
Number of Patients (%)	584 (100%)	124 (100%)	40 (100%)	14 (100%)	58 (100%)
Age:
＜65	238 (40.8)	72 (58.1)			30 (51.7)
≥65	346 (59.2)	52 (41.9)			28 (48.3)
Gender:
Female	266 (45.5)	50 (40.3)			27 (46.5)
Male	318 (54.5)	74 (59.7)			31 (53.5)
T stage
T1+T2	121 (20.7)	8 (6.45)
T3+T4	461 (78.9)	87 (70.2)
Not available	2 (0.34)	29 (23.4)
N stage
N0	331 (56.7)	14 (11.3)
N1+N2	250 (42.8)	81 (65.3)
Not available	3 (0.51)	29 (23.4)
M stage
M0	435 (74.5)	22 (17.7)
M1	82 (14.0)	102 (82.3)
Not available	67 (11.5)
AJCC stage
I+II	313 (53.6)
III+IV	251 (43.0)
Not available	20 (3.42)
Microsatellite state
MSI-H	54 (9.25)
MSI-L/MSS/pMMR	312 (53.4)
Not available	218 (37.3)
Relapse status
No	202 (34.6)
Yes	29 (5.0)
Not available	353 (60.4)
PFS
No		10 (8.1)
Yes		114 (91.9)
CMS
CMS1+CMS2	310 (53.1)	65 (52.4)		8 (57.1)
CMS3+CMS4	274 (46.9)	59 (47.6)		6 (42.9)
Bevacizumab
No		96 (77.4)	28 (70.0)	0 (0)
Yes		28 (22.6)	12 (30.0)	14 (100)	58(100)
Response to Bevacizumab
No		16 (57.1)	7 (58.3)	7 (50.0)	24 (41.4)
Yes		12 (42.9)	5 (41.7)	7 (50.0)	34 (58.6)

## Sheet: Table S2
Table S2. The forward and reverse primers for qRT-PCR.
Ensembl	Symbols	Forward (5’- to 3’-)	Reverse (5’- to 3’-)
ENSG00000016082	ISL1	CTGCTTTTCAGCAACTGGTCA	TAGGACTGGCTACCATGCTGT
ENSG00000276043	UHRF1	GAAACTCACCAACACCAACAG	TGCTATTCTTGCCACCCTTG
ENSG00000118193	KIF14	CCTCACCCACAGTAGCCGA	AAGTGCCAATCTACCTACAGGA
ENSG00000186767	SPIN4	TCGAGCAGGTTTCCGTGAAG	TCTTATCGCGGTGCAGTTCTA
ENSG00000066279	ASPM	GGAGCGAGATCCCTCCAAAAT	GGCTGTTGTCATACTTCTCATGG
ENSG00000108839	ALOX12	CAACGTGATCCGAGGAGAGAA	GTGTTCAGCAAGTGATACTGGA
ENSG00000111640	GAPDH	GGAGCGAGATCCCTCCAAAAT	GGCTGTTGTCATACTTCTCATGG
